# Supplementary material for: Familial Alzheimer’s disease mutations in amyloid precursor protein impair calcineurin signaling to NMDA receptors
Source: J Biol Chem. 2024 Dec 26;301(2):108147. doi: 10.1016/j.jbc.2024.108147 (PMC11910330; doi:10.1016/j.jbc.2024.108147)
Supplement: Supporting information S1 [file mmc2.xlsx]

## Sheet: Fig. 1
Fig. 1H: Western blot data following CaN interaction with biotinylated peptides
Data were calculated by the (signal for each/signal for CaN standard) * 40%
								Mean	SEM
PVIVIT	63.69	55.44	53.98	74.67	79.58	37.37	59.51	60.6065	5.29912
APP	56.49	48.26	50.94	33.37	73.12	37.48	70.77	52.9173	5.74311
APLP1	20.49	9.7	18.24	1.51	3.56	8.3	30.46	13.1799	3.91079
APLP2	42.35	32.75	48.78	53.84	45.87	32.54	43.13	42.7518	2.98319
Ht31	1.45	1.36	8.74	1.87	1.08	0.26	2.37	2.44885	1.07747
AKAP79	23.37	19.19	17.1	29.78	39.46	15.78	9.04	21.9605	3.79797
APP-17mer	1.02	2.54	2.85	--	--	--	--	2.13713	0.56322
Statstical summary
One-way ANOVA F(6,38)=32.050; p=2.02 E-13 **
Tukey's post hoc:
PVIVIT vs. APP: p=0.818 n.s.
PVIVIT vs. APLP1: p=6.97 E-9 **
PVIVIT vs. APlP2: p=0.044 *.
PVIVIT vs. Ht31: p=3.12 E-11 **
PVIVIT vs. AKAP79: p=7.98 E-7 **
PVIVIT vs. APP (17-mer): p=2.16 E-8 **.
Ht31 vs. APP: p=1.43 E-9 **
Ht31 vs. APLP1: p=0.492 n.s.
Ht31 vs. APLP2: p=3.21 E-7 **
Ht31 vs. AKAP79: p=0.021 *
Ht31 vs. APP(17-mer): p=1.000 n.s.

## Sheet: Fig. 2
Fig. 2E: NMDAR current amplitude normalized to initial agonist application												Fig. 2F: NMDAR current ss/p ratios for each agonist application
GluN1A/GluN2A												GluN1A/GluN2A
agonist#									Mean	SEM		agonist#									Mean	SEM
1	1	1	1	1	1	1	1	1	1	0		1	0.1181	0.2975	0.2521	0.2759	0.2435	0.2312	0.2563	0.2383	0.2391	0.01888
2	0.8502	0.81	0.7426	0.9509	0.9561	0.9781	0.8786	0.8878	0.8818	0.0284		2	0.132	0.3608	0.3199	0.3292	0.2627	0.2263	0.2702	0.2662	0.2709	0.02509
3	0.667	0.7409	0.6726	0.9006	1.035	0.8362	0.8879	0.608	0.7935	0.05145		3	0.1958	0.3784	0.3163	0.3193	0.2621	0.2392	0.2163	0.2163	0.2679	0.02259
4	0.6747	0.7053	0.4377	0.7864	1.101	0.7945	0.7999	0.5117	0.7264	0.0715		4	0.2104	0.3498	0.3916	0.3116	0.2186	0.2455	0.2301	0.1978	0.2694	0.02552
5	0.5797	0.6636	0.6754	0.7494	1.083	0.9088	0.8241	0.5017	0.7482	0.06615		5	0.2698	0.3564	0.2956	0.3055	0.1546	0.2241	0.1942	0.1675	0.2459	0.0255
6	0.5651	0.6179	0.848	0.7042	1.048	0.9685	0.8469	0.4701	0.7585	0.07157		6	0.2809	0.3887	0.3326	0.32	0.1702	0.2223	0.1893	0.1484	0.2566	0.03068
7	0.5147	0.5427	0.7873	0.6878	0.957	0.9554	0.8184	0.4423	0.7132	0.07035		7	0.2849	0.3962	0.3474	0.2952	0.1483	0.2195	0.1888	0.1315	0.2515	0.03358
8	0.496	0.5043	0.7381	0.6501	0.957	1.006	0.8751	0.4285	0.7069	0.07878		8	0.2962	0.3976	0.3785	0.2522	0.04205	0.222	0.1252	0.1213	0.2294	0.04496
APP												APP
agonist#									Mean	SEM		agonist#									Mean	SEM
1	1	1	1	1	1	1	1	1	1	0		1	0.1863	0.1831	0.143	0.06816	0.1268	0.01787	0.1271	0.02348	0.1095	0.02336
2	0.9231	0.9037	0.8352	0.892	0.8097	0.9174	0.7917	0.8439	0.8646	0.01798		2	0.2174	0.2576	0.1161	0.09059	0.1229	0.006416	0.1587	0.02236	0.124	0.0308
3	0.6503	0.866	0.673	0.8316	0.7127	0.9192	0.744	0.7445	0.7677	0.03369		3	0.217	0.3224	0.08214	0.09754	0.1142	0.0117	0.1659	0.03806	0.1311	0.03583
4	0.7647	0.8432	0.5063	0.9886	0.5849	0.8996	0.88	0.679	0.7683	0.05888		4	0.1873	0.338	0.07032	0.09326	0.1151	0.01015	0.1375	0.02116	0.1216	0.03718
5	0.7593	0.7708	0.4266	0.938	0.4121	0.8829	0.8737	0.6063	0.7087	0.07253		5	0.216	0.3516	0.05382	0.09083	0.1303	0.01772	0.1186	0.01713	0.1245	0.03988
6	0.7427	0.7148	0.3168	0.8774	0.317	0.8783	0.8188	0.5962	0.6578	0.08122		6	0.2551	0.309	0.07801	0.07665	0.1424	0.01837	0.1058	0.01334	0.1248	0.03776
7	0.7089	0.6531	0.2558	0.7248	0.3975	0.8529	0.7817	0.5469	0.6152	0.07167		7	0.2371	0.3198	0.09676	0.07398	0.09867	0.0142	0.09866	0.007639	0.1183	0.03803
8	0.5953	0.6021	0.2372	0.5678	0.4492	0.8647	0.7673	0.5254	0.5761	0.06741		8	0.2576	0.3227	0.03539	0.07437	0.07287	0.01957	0.09632	0.01009	0.1111	0.04088
APLP1												APLP1
agonist#									Mean	SEM		agonist#									Mean	SEM
1	1	1	1	1	1				1	0		1	0.2055	0.227	0.201	0.2753	0.209				0.2236	0.01366
2	0.7718	0.9368	1.074	0.8786	1.17				0.9662	0.0705		2	0.3718	0.1184	0.2062	0.1569	0.1324				0.1971	0.04615
3	0.6383	1.066	1.219	0.7869	1.066				0.9553	0.1056		3	0.3506	0.2046	0.1924	0.1321	0.174				0.2108	0.03706
4	0.5365	0.7692	1.215	0.6998	0.9395				0.8321	0.1156		4	0.1884	0.1724	0.2004	0.06209	0.1801				0.1607	0.02508
5	0.5364	0.7332	1.263	0.6676	1.09				0.8581	0.1366		5	0.2633	0.1415	0.2072	0.08031	0.1699				0.1724	0.03075
6	0.4772	0.5299	1.281	0.514	1.042				0.7688	0.1649		6	0.2452	0.05834	0.2263	0.01854	0.1138				0.1324	0.04491
7	0.3356	0.6084	1.343	0.4882	1.188				0.7927	0.1994		7	0.1135	0.2048	0.2367	0.07387	0.1551				0.1568	0.02953
8	0.3633	0.3122	1.214	0.3722	1.074				0.6671	0.1962		8	0.2538	0.02352	0.2987	0.01715	0.1308				0.1448	0.05778
APLP2												APLP2
agonist#									Mean	SEM		agonist#									Mean	SEM
1	1	1	1	1	1				1	0		1	0.1295	0.04813	0.06298	0.2941	0.2313				0.1532	0.04779
2	0.8617	0.8431	0.8117	0.8226	0.954				0.8586	0.02534		2	0.1208	0.05046	0.03588	0.1554	0.265				0.1255	0.04126
3	0.8664	0.6936	0.6968	0.8205	0.8899				0.7934	0.04164		3	0.1329	0.05256	0.04717	0.1205	0.2683				0.1243	0.03995
4	0.8549	0.6049	0.6534	0.7216	0.9663				0.7602	0.06651		4	0.1643	0.04948	0.03339	0.1143	0.2168				0.1156	0.03445
5	0.7997	0.4637	0.5967	0.7112	0.8902				0.6923	0.07497		5	0.1241	0.0508	0.03267	0.09918	0.2347				0.1083	0.03559
6	0.7187	0.3896	0.5681	0.7161	0.9072				0.6599	0.08639		6	0.1322	0.05103	0.02832	0.08703	0.1568				0.09108	0.02405
7	0.7229	0.3405	0.55	0.7096	0.8553				0.6356	0.08826		7	0.0956	0.05862	0.02101	0.09068	0.1541				0.08401	0.02203
8	0.6873	0.2929	0.5315	0.7062	0.9032				0.6242	0.1017		8	0.1418	0.05646	0.03392	0.07751	0.1251				0.08695	0.02036
Statistical Summary												Statistical Summary
One-way repeated measures ANOVA F(6,38)=32.050; p=0.679; n.s.												One-way repeated measures ANOVA for agonist applications #1-8 F(3,22)=5.088; p=0.008 **
												Dunnett's post hoc (2-sided):
												APP vs. control: p=0.007 **
												APLP1 vs. control: p=0.190 n.s.
												APLP2 vs. control: p=0.011 *

## Sheet: Fig. 3
Fig. 3C: NMDAR current amplitude normalized to initial agonist application												Fig. 3D: NMDAR current ss/p ratio for each agonist application
GluN1A/GluN2A (10 mM BAPTA)												GluN1A/GluN2A (10 mM BAPTA)
agonist#									Mean	SEM		agonist#									Mean	SEM
1	1	1	1	1					1	0		1	0.2276	0.255	0.2589	0.2368					0.2446	0.007436
2	0.9508	1.002	1.135	0.8708					0.9895	0.05542		2	0.2452	0.2246	0.2403	0.251					0.2403	0.005652
3	0.9238	0.7162	1.104	0.8017					0.8865	0.08414		3	0.2587	0.1999	0.226	0.2451					0.2324	0.01276
4	0.9749	0.7127	0.9718	0.7951					0.8636	0.06553		4	0.2678	0.2096	0.2677	0.244					0.2473	0.01375
5	1.053	0.415	0.9675	0.8394					0.8187	0.1415		5	0.2708	0.3101	0.3278	0.2215					0.2825	0.02358
6	1.024	0.4196	1.023	0.797					0.8157	0.1424		6	0.2848	0.2467	0.2639	0.2306					0.2565	0.01163
7	0.9511	0.6324	1.131	0.7844					0.8748	0.1075		7	0.2966	0.1755	0.2356	0.2289					0.2342	0.02479
8	0.9154	0.6854	1.016	0.7915					0.8521	0.07212		8	0.3014	0.1058	0.2709	0.2394					0.2294	0.04308
APP (10 mM BAPTA)												APP (10 mM BAPTA)
agonist#									Mean	SEM		agonist#									Mean	SEM
1	1	1	1	1	1	1			1	0		1	0.1523	0.07909	0.09482	0.2697	0.06482	0.03554			0.116	0.03456
2	1.162	1.093	1.112	1.307	1.722	0.9572			1.225	0.1094		2	0.1438	0.08326	0.201	0.2202	0.05634	0.03772			0.1237	0.03123
3	1.225	1.162	1.01	1.123	1.709	0.9721			1.2	0.1089		3	0.1489	0.0827	0.1949	0.2456	0.05727	0.03115			0.1267	0.03424
4	1.775	1.173	0.9635	1.041	1.697	0.9741			1.271	0.1506		4	0.1215	0.08832	0.1913	0.2592	0.0629	0.03083			0.1257	0.03488
5	1.567	1.246	0.9103	0.9871	1.652	1.206			1.261	0.1222		5	0.1418	0.08316	0.1958	0.2714	0.06353	0.02333			0.1298	0.03761
6	1.75	1.3	0.9202	0.8899	1.59	1.239			1.281	0.1415		6	0.1345	0.08211	0.1962	0.2922	0.06789	0.02505			0.133	0.03992
7	1.701	1.264	0.9242	0.9004	1.588	1.262			1.273	0.1345		7	0.1428	0.07643	0.1992	0.2978	0.07213	0.02138			0.135	0.04123
8	1.776	1.273	0.8951	0.8226	1.552	1.248			1.261	0.1502		8	0.1466	0.08442	0.2137	0.3187	0.07116	0.02651			0.1435	0.04399
Statistical Summary:												Statistical Summary:
One-way repeated measures ANOVA for agonist applications #2-8 F(1,8)=5.545; p=0.046 *												One-way repeated measures ANOVA for agonist applications #1-8 F(1,8)=6.242; p=0.037 *
GluN1A/GluN2A (CsA)												GluN1A/GluN2A (CsA)
agonist#									Mean	SEM		agonist#									Mean	SEM
1	1	1	1	1	1				1	0		1	0.1117	0.251	0.141	0.282	0.0276				0.1627	0.04656
2	0.75	1.007	0.9996	0.7827	0.8561				0.8791	0.05358		2	0.08307	0.1904	0.08952	0.2486	0.018				0.1259	0.04124
3	0.6926	0.9923	0.9067	0.8791	0.7954				0.8532	0.05099		3	0.07698	0.2022	0.07761	0.1779	0.02014				0.111	0.03414
4	0.644	0.9687	0.8546	0.7799	0.757				0.8008	0.05387		4	0.06091	0.1869	0.06738	0.1978	0.01334				0.1052	0.03679
5	0.6476	0.9605	0.8238	0.7419	0.7357				0.7819	0.05265		5	0.08004	0.1746	0.06446	0.2023	0.01732				0.1077	0.0348
6	0.6059	0.9302	0.7749	0.7348	0.7878				0.7667	0.05202		6	0.06872	0.1728	0.05668	0.2044	0.009711				0.1025	0.03687
7	0.5779	0.9306	0.7484	0.755	0.7514				0.7527	0.05578		7	0.07595	0.1719	0.05472	0.2143	0.02124				0.1076	0.03659
8	0.6237	0.9172	0.7146	0.7778	0.726				0.7519	0.04822		8	0.07902	0.1569	0.09997	0.1976	0.02037				0.1108	0.0308
APP (CsA)												APP (CsA)
agonist#									Mean	SEM		agonist#									Mean	SEM
1	1	1	1	1					1	0		1	0.3114	0.2582	0.1873	0.0939					0.2127	0.04706
2	1.24	1.401	0.9098	0.8664					1.104	0.1294		2	0.29	0.2108	0.2103	0.1129					0.206	0.03625
3	1.266	1.543	0.9769	0.8038					1.147	0.1627		3	0.2985	0.1943	0.2088	0.1288					0.2076	0.03495
4	1.234	1.524	1.002	1.209					1.242	0.1074		4	0.2479	0.217	0.2423	0.1001					0.2018	0.03457
5	1.081	1.498	1.186	1.42					1.296	0.09759		5	0.1666	0.2418	0.2704	0.08394					0.1907	0.04177
6	0.9442	1.703	1.314	1.41					1.343	0.1566		6	0.1352	0.2429	0.2495	0.09784					0.1814	0.03824
7	0.9725	1.825	1.175	1.357					1.332	0.1821		7	0.1203	0.2482	0.1905	0.09922					0.1646	0.03404
8	0.9292	2.063	1.16	1.456					1.402	0.2452		8	0.1009	0.2578	0.2214	0.08515					0.1663	0.04309
Statistical Summary												Statistical Summary
One-way repeated measures ANOVA for agonist applications #1-8 F(1,7)=13.339; p=0.008 **												One-way repeated measures ANOVA for agonist applications #1-8 F(1,7)=2.250; p=0.177; n.s.

## Sheet: Fig. 4
Fig. 4B: Western blot data following CaN interaction with biotinylated peptides											Fig. 4D: NMDAR current amplitude normalized to initial agonist application												Fig. 4E: NMDAR current ss/p ratio for each agonist application
Data were calculated by the (signal for each/signal for CaN standard) * 40%											GluN1A/GluN2A + WT APP (note data is from Fig. 2E)												GluN1A/GluN2A + WT APP (note data is from Fig. 2F)
								Mean	SEM
WT	74.1261	32.1194	45.4861	29.0141	55.0338	48.0198		47.2999	6.70346		agonist#									Mean	SEM		agonist#									Mean	SEM
T639I	94.6795	40.6441	44.777	37.2112	55.6633	53.6965		54.4453	8.56699		1	1	1	1	1	1	1	1	1	1	0		1	0.1863	0.1831	0.143	0.06816	0.1268	0.01787	0.1271	0.02348	0.1095	0.02336
V640M	69.7681	35.8953	61.5271	25.0116	31.8552	32.7794		42.8061	7.44375		2	0.9231	0.9037	0.8352	0.892	0.8097	0.9174	0.7917	0.8439	0.8646	0.01798		2	0.2174	0.2576	0.1161	0.09059	0.1229	0.006416	0.1587	0.02236	0.124	0.0308
I641F	23.4578	18.3439	34.5614	13.7227	12.907	34.7656		22.9597	4.00795		3	0.6503	0.866	0.673	0.8316	0.7127	0.9192	0.744	0.7445	0.7677	0.03369		3	0.217	0.3224	0.08214	0.09754	0.1142	0.0117	0.1659	0.03806	0.1311	0.03583
V642F	84.4456	46.128	42.8021	26.4571	29.1086	34.2401		43.8635	8.69188		4	0.7647	0.8432	0.5063	0.9886	0.5849	0.8996	0.88	0.679	0.7683	0.05888		4	0.1873	0.338	0.07032	0.09326	0.1151	0.01015	0.1375	0.02116	0.1216	0.03718
V642I	54.958	45.2415	82.7064	28.4438	26.7617	26.9684		44.18	9.03482		5	0.7593	0.7708	0.4266	0.938	0.4121	0.8829	0.8737	0.6063	0.7087	0.07253		5	0.216	0.3516	0.05382	0.09083	0.1303	0.01772	0.1186	0.01713	0.1245	0.03988
T644P	0.13158	8.45231	2.14416	4.28245	3.73854	9.50786		4.70949	1.47982		6	0.7427	0.7148	0.3168	0.8774	0.317	0.8783	0.8188	0.5962	0.6578	0.08122		6	0.2551	0.309	0.07801	0.07665	0.1424	0.01837	0.1058	0.01334	0.1248	0.03776
											7	0.7089	0.6531	0.2558	0.7248	0.3975	0.8529	0.7817	0.5469	0.6152	0.07167		7	0.2371	0.3198	0.09676	0.07398	0.09867	0.0142	0.09866	0.007639	0.1183	0.03803
Statstical summary											8	0.5953	0.6021	0.2372	0.5678	0.4492	0.8647	0.7673	0.5254	0.5761	0.06741		8	0.2576	0.3227	0.03539	0.07437	0.07287	0.01957	0.09632	0.01009	0.1111	0.04088
One-way ANOVA F(6,35)=5.955; p=0.000230 **
Dunnett's post hoc:											GluN1A/GluN2A + APP-T639I												GluN1A/GluN2A + APP-T639I
APP (WT) vs. T639I: p=0.991 n.s.											agonist#									Mean	SEM		agonist#									Mean	SEM
APP (WT) vs. V640M: p=0.995 n.s.											1	1	1	1	1	1	1	1		1	0		1	0.2144	0.271	0.0166	0.1796	0.2255	0.03649	0.2292		0.1676	0.03785
APP (WT) vs. I641F: p=0.089 n.s.											2	1.093	1.057	0.962	0.9936	0.9592	0.9439	1.061		1.01	0.02249		2	0.2007	0.2046	0.02534	0.1059	0.2267	0.03197	0.2134		0.1441	0.03332
APP (WT) vs. V642F: p=0.999 n.s.											3	1.159	1.058	0.9944	1.003	1.008	0.9501	0.9262		1.014	0.02896		3	0.2009	0.2025	0.03209	0.1056	0.1992	0.0233	0.2451		0.1441	0.03398
APP (WT) vs. V642I: p=0.999 n.s.											4	1.098	0.9836	1.035	0.9801	0.9935	0.9105	1.114		1.016	0.027		4	0.1807	0.2122	0.008931	0.09411	0.2007	0.02625	0.2042		0.1324	0.03327
APP (WT) vs. T644P: p=0.000793 **											5	1.006	0.9462	1.039	0.9287	0.914	0.99	1.222		1.007	0.03969		5	0.1612	0.2131	-0.001324	0.09711	0.1967	0.02835	0.1935		0.127	0.03272
											6	0.9271	0.8383	1.163	0.8587	0.8731	0.9635	1.373		0.9994	0.07466		6	0.1398	0.1936	0.02744	0.08832	0.1845	0.02439	0.1808		0.1198	0.02776
											7	0.8684	0.877	1.228	0.8327	0.8103	1.013	1.61		1.034	0.1104		7	0.1357	0.1977	0.02983	0.08011	0.1636	0.02452	0.153		0.1121	0.02567
											8	0.8166	0.8031	1.495	0.8068	0.857	1.003	1.669		1.064	0.1375		8	0.1278	0.2789	0.01953	0.07522	0.1461	0.02054	0.1567		0.1178	0.03426
											GluN1A/GluN2A + APP-V640M												GluN1A/GluN2A + APP-V640M
											agonist#									Mean	SEM		agonist#									Mean	SEM
											1	1	1	1	1	1	1			1	0		1	0.2226	0.188	0.2479	0.1936	0.2377	0.112			0.2003	0.02013
											2	1.08	1.1	1.2	0.6486	0.8877	1.257			1.029	0.09192		2	0.2158	0.1972	0.1913	0.301	0.2356	0.08491			0.2043	0.02883
											3	1.104	1.054	1.095	0.7172	0.95	1.251			1.028	0.0738		3	0.1755	0.2136	0.2304	0.2878	0.205	0.0891			0.2002	0.02693
											4	1.576	0.8842	1.308	0.7254	0.9418	1.281			1.12	0.1307		4	0.1851	0.1501	0.196	0.3023	0.2053	0.0845			0.1872	0.0292
											5	1.498	0.7216	1.017	0.7848	0.9135	1.607			1.09	0.1526		5	0.1162	0.1755	0.2265	0.2714	0.2201	0.06636			0.1794	0.03116
											6	1.336	0.7008	1.529	0.8016	0.9012	1.707			1.163	0.1706		6	0.1096	0.2269	0.1549	0.2558	0.2106	0.0594			0.1695	0.03075
											7	1.397	0.6809	1.132	0.8564	0.9152	1.771			1.125	0.1638		7	0.117	0.1998	0.2147	0.2495	0.1991	0.0555			0.1726	0.0294
											8	1.356	0.639	1.509	0.84	0.9527	1.731			1.171	0.1734		8	0.06857	0.1663	0.2104	0.2665	0.1814	0.05664			0.1583	0.03338
											GluN1A/GluN2A + APP-I641F												GluN1A/GluN2A + APP-I641F
											agonist#									Mean	SEM		agonist#									Mean	SEM
											1	1	1	1	1	1	1			1	0		1	0.1811	0.3143	0.02124	0.08733	0.1841	0.07388			0.1576	0.04967
											2	1.042	1.216	0.8324	0.9975	0.8081	1.008			0.984	0.06104		2	0.1839	0.234	0.01289	0.1154	0.2232	0.0991			0.1539	0.04092
											3	1.196	1.086	0.8058	0.8636	0.8851	0.8774			0.9524	0.06244		3	0.2288	0.2821	0.007141	0.116	0.1875	0.1086			0.1643	0.04775
											4	1.394	1.031	0.7798	0.8341	0.991	0.8652			0.9826	0.09108		4	0.1864	0.2917	0.007215	0.1206	0.1784	0.09502			0.1568	0.04648
											5	1.498	0.9487	0.7677	0.7736	1.042	0.8312			0.9767	0.1129		5	0.1915	0.2656	0.007079	0.1173	0.1841	0.09149			0.1531	0.04341
											6	1.546	0.8545	0.7812	0.7569	1.115	0.7725			0.971	0.1273		6	0.2722	0.2409	0.004518	0.1146	0.1675	0.09451			0.1599	0.04766
											7	1.758	0.822	0.7932	0.719	1.274	0.6982			1.011	0.1726		7	0.2448	0.2203	0.006046	0.114	0.1379	0.09694			0.1446	0.0424
											8	1.563	0.7958	0.7976	0.721	1.275	0.6487			0.9668	0.1494		8	0.1776	0.2345	0.004167	0.1113	0.1397	0.1007			0.1335	0.03834
											GluN1A/GluN2A + APP-V642F												GluN1A/GluN2A + APP-V642F
											agonist#									Mean	SEM		agonist#									Mean	SEM
											1	1	1	1	1	1	1			1	0		1	0.4504	0.3501	0.425	0.2107	0.1474	0.2677			0.3085	0.04919
											2	1.018	0.8373	0.9148	0.7699	0.8009	0.9921			0.8889	0.04189		2	0.5019	0.386	0.4012	0.2967	0.09146	0.2655			0.3238	0.05765
											3	0.8671	0.7369	0.8846	0.778	0.73	0.8577			0.8091	0.02821		3	0.5149	0.3797	0.3916	0.3082	0.05995	0.2965			0.3252	0.06187
											4	0.8755	0.6505	0.8683	0.7307	0.6694	0.9307			0.7875	0.04855		4	0.5002	0.405	0.4016	0.254	0.04347	0.2813			0.3143	0.06544
											5	0.7006	0.5699	0.8555	0.6806	0.6848	0.8467			0.723	0.04475		5	0.6044	0.3924	0.3812	0.1981	0.04149	0.2859			0.3173	0.07819
											6	0.6471	0.5184	0.8482	0.6718	0.6606	0.8519			0.6997	0.05264		6	0.514	0.3781	0.3689	0.1713	0.02882	0.3084			0.2949	0.06992
											7	0.621	0.48	0.8156	0.6687	0.6532	0.6434			0.647	0.04378		7	0.5411	0.3511	0.3631	0.1555	0.03218	0.2568			0.2833	0.07246
											8	0.3932	0.4176	0.7873	0.6407	0.6763	0.8771			0.632	0.07941		8	0.4221	0.3672	0.3575	0.1507	0.02835	0.1705			0.2494	0.0633
											GluN1A/GluN2A + APP-V642I												GluN1A/GluN2A + APP-V642I
											agonist#									Mean	SEM		agonist#									Mean	SEM
											1	1	1	1	1	1	1	1	1	1	0		1	0.12062	0.14237	0.26991	0.14306	0.16505	0.17447	0.10999	0.25406	0.17244	0.02095
											2	0.9687	0.8685	1.022	0.9729	0.9581	0.9467	0.9517	1.294	0.9979	0.0449		2	0.08759	0.15774	0.22344	0.11293	0.1646	0.11338	0.09968	0.20525	0.14558	0.01778
											3	0.9144	0.5818	1.232	1.029	0.9705	0.8363	0.9507	1.163	0.9597	0.07078		3	0.06883	0.23303	0.12996	0.09298	0.16928	0.10267	0.09925	0.23124	0.14091	0.02247
											4	0.8387	0.6483	1.254	1.049	1.024	0.8043	0.9243	1.115	0.9572	0.06811		4	0.06143	0.20324	0.1925	0.09233	0.17505	0.0825	0.10059	0.263	0.14633	0.02539
											5	0.7972	0.7138	1.252	1.059	1.183	0.7879	0.9057	1.076	0.9719	0.07035		5	0.05534	0.16353	0.26871	0.08993	0.16029	0.07409	0.0995	0.28112	0.14906	0.0306
											6	0.7863	0.7265	1.216	1.05	1.245	0.709	0.9054	1.125	0.9704	0.07698		6	0.04756	0.1904	0.26375	0.08719	0.1463	0.06681	0.09667	0.28832	0.14837	0.03215
											7	0.7548	0.6009	1.447	1.065	1.35	0.7458	0.8904	1.123	0.9971	0.1067		7	0.04455	0.20885	0.24519	0.07981	0.14166	0.04512	0.09585	0.28831	0.14367	0.03311
											8	0.7186	0.6186	1.168	1.05	1.411	0.7188	0.8611	1.137	0.9604	0.0972		8	0.0401	0.30312	0.27347	0.07861	0.12909	0.02762	0.09431	0.28892	0.1544	0.04087
											GluN1A/GluN2A + APP-T644P												GluN1A/GluN2A + APP-T644P
											agonist#									Mean	SEM		agonist#									Mean	SEM
											1	1	1	1	1	1	1			1	0		1	0.02598	0.2119	0.1939	0.02092	0.1971	0.2824			0.1554	0.04374
											2	0.9223	1.033	0.9542	1.005	0.7184	0.9778			0.9352	0.04615		2	0.01962	0.2184	0.1997	0.01676	0.2457	0.2577			0.1596	0.04549
											3	0.8437	1.019	0.9197	0.9425	1.116	0.8944			0.9559	0.03982		3	0.01824	0.1898	0.2056	0.01641	0.1604	0.2495			0.14	0.04053
											4	0.862	1.133	0.8794	1.224	1.126	0.8059			1.005	0.07183		4	0.0243	0.1922	0.2015	0.01291	0.1708	0.2178			0.1366	0.03785
											5	0.854	1.172	0.8461	1.222	1.111	0.7361			0.9902	0.08274		5	0.02233	0.2029	0.1928	0.01068	0.1897	0.2228			0.1402	0.03943
											6	0.8657	1.095	0.8075	1.289	1.058	0.738			0.9756	0.08485		6	0.01566	0.2293	0.1841	0.01332	0.198	0.2052			0.1409	0.04043
											7	0.8582	1.248	0.8014	1.319	1.041	0.6876			0.9926	0.1036		7	0.02029	0.2291	0.1764	0.01385	0.2006	0.2125			0.1421	0.04017
											8	0.8784	1.12	0.7753	1.353	1.06	0.6833			0.9783	0.1009		8	0.01881	0.2514	0.1688	0.01113	0.1919	0.1999			0.1403	0.04116
											Statistical Summary												Statistical Summary
											One-way repeated measures ANOVA for agonist applications #2-8 F(6,40)=3.944; p=0.003 **												One-way repeated measures ANOVA for agonist applications #1-8 F(6,40)=2.542; p=0.035 *
											Dunnett's post hoc (1-sided):												Dunnett's post hoc (1-sided):
											T639I vs. WT: p=0.009 **												T639I vs. WT: p=0.801 n.s.
											V640M vs. WT: p=0.001 **												V640M vs. WT: p=0.377 n.s.
											I641F vs. WT: p=0.033 *												I641F vs. WT: p=0.730 n.s.
											V642F vs. WT: p=0.778 n.s.												V642F vs. WT: p=0.004 **.
											V642I vs. WT: p=0.023 *												V642I vs. WT: p=0.658 n.s.
											T644P vs. WT: p=0.034 *												T644P vs. WT: p=0.724 n.s.

## Sheet: Fig. 5
Fig. 5B: NMDAR current densities													Fig. 5C: NMDAR current ss/p ratio
										Mean	SEM												Mean	SEM
GFP	122.824	199.359	117.844	179.141	118.85	203.707	233	192.542	133.603	166.763	14.6019		GFP	0.59519	0.57794	0.37638	0.45949	0.67493	0.51398	0.50702	0.65199	0.44345	0.53338	0.03316
MV	40.0812	142.182	38.554	84.8239	102.667	49.2189	45.0421	--	--	71.7956	14.9709		MV	0.41253	0.31	0.34786	0.32216	0.36384	0.51199	0.38657	--	--	0.37928	0.02585
MV-V642F	95.5573	271.653	75.0678	215.933	114.71	263.352	279.262	--	--	187.934	33.9662		MV-V642F	0.55399	0.52596	0.41896	0.44659	0.58466	0.63377	0.35732	--	--	0.50303	0.03728
MV-V642I	103.934	109.314	173.967	86.0016	100.066	56.8156	154.638	98.0436	--	110.347	13.2063		MV-V642I	0.57024	0.46862	0.49419	0.41789	0.64627	0.47334	0.37969	0.45213	--	0.48779	0.02999
MV-T644P	120.84	205.425	96.175	199.679	162.648	94.852	--	--	--	146.603	20.3466		MV-T644P	0.49449	0.46353	0.47248	0.5455	0.40791	0.60943	--	--	--	0.49889	0.02866
Statstical summary													Statstical summary
One-way ANOVA F(4,32)=5.209; p=0.00239 **													One-way ANOVA F(4,32)=3.413; p=0.0196 *
Dunnett's post hoc:													Dunnett's post hoc:
MV vs. GFP: p=0.002848 **													MV vs. GFP: p=0.00234 **
MV vs. V642F: p=0.000686 **													MV vs. V642F: p=0.0197 *
MV vs. V642I: p=0.235 n.s.													MV vs. V642I: p=0.0346 *
MV vs. T644P: p=0.0314 *													MV vs. T644P: p=0.0303 *

## Sheet: Fig. S2
Fig. S2B: NMDAR current amplitude normalized to initial agonist application										Fig. S2C: NMDAR ss/p ratio for each agonist application
GluN1A/GluN2A										GluN1A/GluN2A
agonist#							Mean	SEM		agonist#							Mean	SEM
1	1	1	1	1	1	1	1	0		1	0.6011	0.5743	0.2467	0.6363	0.5513	0.2883	0.483	0.06933
2	1.0124	1.0432	0.62959	1.4364	0.75381	0.82351	0.94981	0.11637		2	0.522	0.5375	0.4214	0.5405	0.5789	0.4546	0.5092	0.02415
3	0.93007	0.98556	0.54049	1.2812	0.6219	0.82628	0.86425	0.10922		3	0.6601	0.5912	0.4789	0.6374	0.5016	0.3766	0.541	0.04414
4	1.0171	1.0818	0.48199	1.2128	0.6431	0.7861	0.87048	0.11446		4	0.5204	0.5581	0.455	0.6096	0.4837	0.3537	0.4967	0.03626
5	0.81	1.0331	0.55715	1.2006	0.59779	0.79938	0.833	0.10136		5	0.5172	0.5763	0.3808	0.5436	0.5208	0.3216	0.4767	0.04133
6	0.87166	1.0314	0.5384	1.2623	0.59699	0.79995	0.85012	0.1106		6	0.652	0.5782	0.3585	0.4797	0.6163	0.4438	0.5214	0.04605
7	1.0418	1.0993	0.50942	1.0313	0.61336	0.6846	0.82998	0.10469		7	0.3592	0.5289	0.3801	0.5337	0.4717	0.4609	0.4558	0.02985
8	1.0062	1.0688	0.4541	1.0064	0.65448	0.72747	0.81957	0.10019		8	0.6859	0.5483	0.4712	0.5187	0.3907	0.2958	0.4851	0.05489
APP										APP
agonist#							Mean	SEM		agonist#							Mean	SEM
1	1	1	1	1	1	1	1	0		1	0.487	0.4366	0.5418	0.5061	0.2942	0.2781	0.4239	0.04578
2	0.88843	0.92628	1.101	1.0839	1.0366	0.64958	0.94763	0.068994		2	0.5358	0.4396	0.4283	0.4785	0.2159	0.3408	0.4065	0.04623
3	0.97864	0.89053	1.0924	1.144	0.95318	0.63464	0.9489	0.073421		3	0.4685	0.3778	0.3684	0.5505	0.2653	0.324	0.3924	0.0418
4	0.90401	0.80925	1.0491	1.3277	0.9668	0.7316	0.96474	0.085838		4	0.5052	0.3469	0.3556	0.3786	0.2317	0.3112	0.3549	0.03664
5	0.73748	0.78804	1.407	1.1902	0.94436	0.64864	0.95262	0.11955		5	0.6115	0.3295	0.3103	0.5118	0.2408	0.3273	0.3885	0.05775
6	0.71022	0.83963	1.3131	1.1893	0.90076	0.70936	0.94373	0.1031		6	0.3856	0.3203	0.3471	0.4447	0.1402	0.2831	0.3202	0.04254
7	0.69177	0.71606	1.3498	1.1683	0.84159	0.74716	0.9191	0.11196		7	0.5569	0.3562	0.313	0.4576	0.1755	0.2504	0.3516	0.05661
8	0.88406	0.75292	1.3391	1.2472	0.81104	0.64501	0.94656	0.11478		8	0.3232	0.4401	0.3567	0.5089	0.2491	0.2989	0.3628	0.03912
Statistical Summary										Statistical Summary
One-way repeated measures ANOVA for agonist applications #2-8 F(1,10)=0.392; p=0.545 n.s.										One-way repeated measures ANOVA for agonist applications #1-8 F(1,10)=4.997; p=0.0498 *
